# Supplementary material for: Comparative Clinical Characteristics, Laboratory Findings, and Outcomes of Hypoxemic and Non-Hypoxemic Patients Treated at a Makeshift COVID-19 Unit in Bangladesh: A Retrospective Chart Analysis
Source: J Clin Med. 2022 May 24;11(11):2968. doi: 10.3390/jcm11112968 (PMC9181205; doi:10.3390/jcm11112968)
Supplement: Supplementary file 1 [file jcm-11-02968-s001.zip]

Archive with 1 entries (1 files):
- jcm-1666780-supplementary.pdf
